# Supplementary material for: N6-Methyladenine Progressively Accumulates in Mitochondrial DNA during Aging
Source: Int J Mol Sci. 2023 Oct 3;24(19):14858. doi: 10.3390/ijms241914858 (PMC10573865; doi:10.3390/ijms241914858)
Supplement: Supplementary file 1 [file ijms-24-14858-s001.zip]

Archive with 1 entries (1 files):
- ijms-2570000-supplementary.pdf
